# Supplementary material for: A Land-Use Perspective for Birdstrike Risk Assessment: The Attraction Risk Index
Source: PLoS One. 2015 Jun 26;10(6):e0128363. doi: 10.1371/journal.pone.0128363 (PMC4482575; doi:10.1371/journal.pone.0128363)
Supplement: S1 Dataset — Data are related to the proportional coverage of the six habitat categories selected for this study and to the distance of the centroid of cells from the runway. (XLSX) [file pone.0128363.s001.xlsx]

## Sheet: Foglio1
ID	c1p1	c1p2	c1p3	c1p4	c2p1	c2p2	c2p3	c2p4	c3p1	c3p2	c3p3	c3p4	c4p1	c4p2	c4p3	c4p4	c5p1	c5p2	c5p3	c5p4	c6p1	c6p2	c6p3	c6p4	c7p1	c7p2	c7p3	c7p4	c8p1	c8p2	c8p3	c8p4	c9p1	c9p2	c9p3	c9p4	c10p1	c10p2	c10p3	c10p4	c11p1	c11p2	c11p3	c11p4	c12p1	c12p2	c12p3	c12p4	c13p1
TL74-70	0	0	0	0	0	0	0	0	0	0	0	0	0	2	0	0	0	0	0	0	0	4	0	0	0	0	0	0	0	0	0	0	0	0	0	0	0	17	0	0	0	0	0	0	0	7	0	0	0
TL74-60	0	0	0	0	0	0	0	0	0	1	0	0	4	0	0	0	1	0	0	0	0	0	0	0	1	1	0	2	0	0	0	3	0	0	0	0	6	3	0	2	0	0	0	0	0	3	0	0	5
TL74-40	0	0	0	0	0	0	0	0	0	2	0	0	0	0	0	0	0	0	0	0	0	0	0	0	0	3	0	0	0	0	0	0	0	0	0	0	0	24	0	0	0	0	0	0	0	14	0	0	0
TL74-30	0	0	0	0	0	0	0	0	0	2	0	0	0	0	0	0	0	1	0	0	0	0	0	0	0	0	0	0	0	0	0	0	0	0	0	0	0	25	0	0	0	1	0	0	0	22	0	0	0
TL74-20	0	0	0	0	0	0	0	0	0	2	0	0	0	0	0	0	0	0	0	0	0	0	0	0	0	4	0	0	0	0	0	0	0	0	0	0	0	84	0	0	0	0	0	0	0	57	0	0	0
TL74-10	0	0	0	0	0	0	0	0	1	0	0	0	0	0	0	0	0	0	0	0	0	2	0	0	2	2	0	0	0	0	0	0	0	0	0	0	11	5	0	0	0	0	0	0	1	19	0	0	3
TL73-100	0	0	0	0	0	0	0	0	1	0	0	0	2	0	0	0	0	0	0	0	0	0	0	0	1	0	0	0	0	0	0	0	0	0	0	0	9	11	0	91	0	0	0	0	3	6	0	0	1
TL73-90	0	0	0	0	0	0	0	1	0	0	0	2	0	0	0	0	0	0	0	1	0	0	0	0	2	0	0	4	0	0	0	2	0	0	0	0	4	1	0	0	0	1	0	0	0	2	0	0	3
TL73-80	0	0	0	0	0	0	0	1	0	2	0	0	0	1	0	1	0	0	0	2	0	0	0	0	0	4	0	0	0	0	0	10	0	0	0	0	0	14	0	25	0	0	0	0	0	16	0	0	0
TL84-71	0	0	0	0	0	0	0	0	0	1	0	0	0	1	0	0	0	0	0	0	0	0	0	0	0	0	0	0	0	0	0	0	0	0	0	0	0	6	0	0	0	1	0	0	0	20	0	0	0
TL84-61	0	0	0	0	0	0	0	0	0	0	0	0	0	0	0	0	0	0	0	0	0	1	0	0	0	0	0	0	0	0	0	0	0	0	0	0	0	30	0	0	0	0	0	0	0	18	0	0	0
TL84-51	0	0	0	0	0	0	0	0	0	0	0	0	0	0	0	0	0	0	0	0	0	0	0	0	0	0	0	0	0	0	0	0	0	0	0	0	0	28	0	0	0	0	0	0	0	37	0	0	0
TL84-41	0	0	0	0	0	0	0	1	0	0	0	0	0	0	0	1	0	1	0	0	0	0	0	0	0	0	0	2	0	0	0	0	0	0	0	0	0	5	0	9	0	0	0	0	0	9	0	0	0
TL84-31	0	0	0	0	0	0	0	0	3	1	0	0	1	2	0	1	0	0	0	1	1	0	0	0	2	1	0	0	0	0	0	0	0	0	0	0	5	9	0	3	0	0	0	0	5	12	0	0	1
TL84-21	0	0	0	0	0	0	0	0	0	6	0	0	4	8	0	0	0	0	0	0	0	3	0	0	6	9	0	0	0	0	0	0	0	0	0	0	6	8	0	0	0	0	0	0	3	74	0	0	1
TL84-11	0	0	0	0	0	0	0	0	0	1	0	0	0	2	0	0	0	0	0	0	0	1	0	0	0	3	0	0	0	0	0	0	0	0	0	0	0	19	0	0	0	2	0	0	0	23	0	0	0
TL84-01	0	0	0	0	0	0	0	0	2	1	0	0	3	0	0	0	0	0	0	0	0	0	0	0	10	0	0	0	24	0	0	0	47	0	0	0	2	28	0	0	0	0	0	0	0	29	0	0	1
TL83-91	0	0	0	0	0	0	0	0	0	0	0	6	0	0	0	0	0	0	0	3	0	0	0	0	0	0	0	46	0	0	0	10	0	0	0	0	0	9	0	56	0	0	0	0	0	20	0	0	0
TL83-81	0	0	0	0	0	0	0	0	0	8	0	2	0	4	0	0	0	2	0	1	0	1	0	0	0	0	0	2	0	1	0	0	0	6	0	0	0	51	0	1	0	0	0	0	0	93	0	0	0
TL83-71	0	0	0	0	0	0	0	1	0	1	0	3	0	2	0	3	0	1	0	3	0	1	0	0	0	0	0	1	0	0	0	0	0	0	0	0	0	32	0	1	0	0	0	0	0	37	0	0	0
TL83-61	0	0	0	0	0	0	0	2	0	10	0	2	0	0	0	0	0	0	0	1	0	1	0	0	0	4	0	3	0	0	0	16	0	0	0	0	0	112	0	22	0	1	0	0	0	28	0	0	0
TL83-51	0	0	0	0	0	0	0	0	0	0	0	0	0	0	0	0	0	1	0	0	0	1	0	0	0	1	0	0	0	0	0	0	0	0	0	0	0	20	0	0	0	0	0	0	0	4	0	0	0
TL84-72	0	0	0	0	0	0	0	0	1	1	0	0	4	1	0	0	0	0	0	0	0	0	0	0	1	4	0	0	0	0	0	0	0	0	0	0	11	30	0	0	0	0	0	0	2	4	0	0	2
TL84-62	0	0	0	0	0	0	0	0	0	0	0	0	0	1	0	0	0	0	0	0	0	0	0	0	0	0	0	0	0	0	0	0	0	0	0	0	0	16	0	0	0	0	0	0	0	42	0	0	0
TL84-52	0	0	0	0	0	0	0	0	0	1	0	0	0	2	0	0	0	1	0	0	0	0	0	0	0	0	0	0	0	0	0	0	0	0	0	0	0	25	0	3	0	0	0	0	0	44	0	0	0
TL84-42	0	0	0	0	0	0	0	0	0	3	0	0	0	0	0	0	0	0	0	0	0	0	0	0	0	0	0	0	0	0	0	0	0	0	0	0	0	16	0	2	0	0	0	0	0	23	0	0	0
TL84-32	0	0	0	0	0	0	0	0	0	1	0	0	0	5	0	0	0	0	0	0	0	3	0	0	0	7	0	0	0	0	0	0	0	0	0	0	0	6	0	2	0	0	0	1	0	39	0	0	0
TL84-22	0	0	0	0	0	0	0	0	0	9	0	4	0	8	0	1	0	0	0	1	0	1	0	0	0	12	0	0	0	0	0	2	0	0	0	0	0	19	0	59	0	1	0	0	0	86	0	0	0
TL84-12	0	0	0	0	0	0	0	0	0	4	0	0	0	0	0	0	0	0	0	1	0	2	0	0	0	0	0	0	0	0	0	0	0	0	0	0	0	24	0	0	0	0	0	0	0	41	0	0	0
TL84-02	0	0	0	0	0	0	0	0	0	0	0	0	0	0	0	0	0	0	0	3	0	5	0	0	0	0	0	2	0	0	0	0	0	0	0	0	0	69	0	25	0	0	0	0	0	27	0	0	0
TL83-92	0	0	0	0	0	0	0	0	0	2	0	0	0	0	0	0	0	0	0	1	0	0	0	1	0	0	0	50	0	0	0	0	0	0	0	0	4	23	0	44	0	0	0	0	0	25	0	0	0
TL83-82	0	0	0	0	0	0	0	0	1	4	0	3	1	1	0	0	1	1	0	1	0	4	0	1	0	0	0	0	0	0	0	0	0	0	0	0	7	36	0	5	0	0	0	1	2	39	0	0	9
TL83-72	0	0	0	0	0	0	0	0	0	7	0	0	0	2	0	0	0	4	0	0	0	0	0	1	0	0	0	2	0	0	0	1	0	0	0	0	0	53	0	9	0	0	0	0	0	28	0	0	0
TL83-62	0	0	0	0	0	0	0	0	4	14	0	2	3	1	0	7	0	0	0	1	0	1	0	1	2	12	0	100	0	1	0	160	0	0	0	5	17	14	0	1	0	0	0	0	5	9	0	0	6
TL83-52	0	0	0	1	0	0	0	2	8	4	0	4	4	0	0	3	2	1	0	1	1	1	0	0	6	2	0	51	0	0	0	10	0	0	0	0	18	19	0	58	0	0	0	0	34	54	0	0	2
TL84-63	0	0	0	0	0	0	0	0	0	0	0	0	0	10	0	0	0	0	0	0	0	0	0	0	0	0	0	0	0	0	0	0	0	0	0	0	0	10	0	0	0	0	0	0	0	23	0	0	0
TL84-53	0	0	0	0	0	0	0	0	0	0	0	3	0	2	0	0	0	0	0	2	0	0	0	0	0	0	0	1	0	0	0	7	0	0	0	0	0	21	0	8	0	3	0	0	0	26	0	0	0
TL84-43	0	0	0	0	0	0	0	0	0	4	0	3	0	0	0	0	0	0	0	1	0	0	0	0	0	0	0	4	0	0	0	0	0	0	0	0	0	14	0	6	0	0	0	0	0	26	0	0	0
TL84-33	0	0	0	0	0	0	0	0	0	13	0	0	0	18	0	0	0	1	0	0	0	0	0	0	0	21	0	6	0	0	0	0	0	1	0	0	10	58	0	5	0	0	0	0	6	125	0	0	1
TL84-23	0	0	0	0	0	0	0	0	0	10	0	3	0	6	0	17	0	0	0	0	0	2	0	0	0	31	0	1	0	0	0	0	0	0	0	0	0	56	0	27	0	2	0	0	0	79	0	0	0
TL84-13	0	0	0	0	0	0	0	0	0	0	0	0	0	0	0	0	0	0	0	1	0	1	0	0	0	2	0	2	0	0	0	0	0	0	0	0	0	18	0	5	0	0	0	0	0	20	0	0	0
TL84-03	0	0	0	0	0	0	0	0	0	1	0	0	0	0	0	0	0	0	0	0	0	2	0	0	0	7	0	2	0	0	0	0	0	0	0	0	0	72	0	13	0	0	0	0	0	25	0	0	0
TL83-93	0	0	0	0	0	0	0	0	1	2	0	0	0	0	0	0	0	0	0	1	2	2	0	0	12	3	0	1	0	0	0	0	0	0	0	0	74	106	2	20	0	1	0	0	7	106	0	0	10
TL83-83	0	0	0	0	0	0	0	0	0	1	0	0	2	3	0	0	0	1	0	5	1	3	0	1	21	17	0	0	5	10	0	0	0	10	0	0	136	112	6	4	0	0	0	0	47	153	15	0	38
TL83-73	0	0	0	0	0	0	0	11	1	3	0	4	0	0	0	1	0	0	0	2	0	1	0	1	3	1	0	30	0	0	0	30	0	0	0	0	18	25	0	113	0	0	0	0	0	12	0	0	6
TL83-63	0	0	0	1	9	67	0	10	10	21	0	4	0	1	0	1	0	0	0	1	1	1	0	2	2	22	0	10	0	2	0	22	0	0	0	0	2	28	0	91	0	1	0	0	3	7	0	0	2
TL83-53	1	2	0	0	2	5	7	3	10	28	53	6	10	17	1	8	1	4	0	2	0	1	0	2	4	6	0	7	1	1	0	0	6	0	0	0	21	94	0	19	0	0	0	0	8	23	2	0	9
TL83-43	0	0	0	0	0	0	0	1	1	4	0	2	5	2	0	4	0	0	0	2	0	1	0	0	2	7	0	4	0	0	0	13	0	0	0	0	15	19	0	18	0	0	0	0	44	8	0	0	5
TL83-23	0	0	0	0	0	0	0	0	0	2	0	0	0	0	0	0	0	0	0	0	0	0	0	0	0	0	0	0	0	0	0	0	0	0	0	0	0	0	0	0	0	0	0	0	0	0	0	0	0
TL84-64	0	0	0	0	0	0	0	0	0	2	0	0	0	18	0	0	0	1	0	0	0	1	0	0	0	0	0	0	0	0	0	0	0	0	0	0	0	20	0	0	0	0	0	0	0	12	0	0	0
TL84-54	0	0	0	0	0	0	0	0	0	0	0	0	0	1	0	0	0	0	0	1	0	0	0	1	0	0	0	0	0	0	0	0	0	0	0	0	0	45	0	6	0	2	0	2	0	20	0	0	0
TL84-44	0	0	0	0	0	0	0	0	0	1	0	0	0	7	0	1	0	0	0	0	0	2	0	0	0	0	0	1	0	0	0	0	0	0	0	0	0	83	0	45	0	0	0	0	0	40	0	0	0
TL84-34	0	2	0	0	0	0	0	0	0	8	2	1	1	5	0	0	0	3	0	0	1	1	0	0	6	64	2	19	25	0	0	79	0	3	0	0	0	48	1	30	0	0	0	0	0	116	0	0	0
TL84-24	0	0	0	0	0	0	0	0	1	5	0	1	0	1	0	0	0	0	0	0	1	1	0	0	1	65	0	1	0	1	0	1	0	0	0	0	7	184	0	7	0	1	0	0	5	137	0	0	3
TL84-14	0	0	0	0	0	0	0	0	0	2	0	0	0	10	0	0	0	0	0	0	0	0	0	1	0	0	0	0	0	0	0	0	0	0	0	0	0	13	0	0	0	0	0	0	0	152	0	0	1
TL84-04	0	0	0	0	0	0	0	0	0	1	0	0	0	6	0	0	0	0	0	0	0	0	0	0	0	2	0	0	0	0	0	0	0	0	0	0	0	111	0	0	0	1	0	0	1	149	0	0	0
TL83-94	0	0	0	0	0	0	0	0	1	2	0	0	0	0	0	0	0	0	0	0	0	0	0	0	27	15	0	0	0	0	0	0	0	0	0	0	260	596	3	41	0	3	3	0	10	102	0	0	9
TL83-84	0	0	0	1	5	0	0	1	1	0	0	0	2	0	0	0	0	0	0	0	0	4	0	0	30	32	0	1	1	0	0	125	0	2	0	0	5511	6568	0	510	0	1	0	0	13	133	0	0	10
TL83-74	0	0	0	2	0	4	0	20	0	2	0	0	0	0	0	0	0	1	0	2	0	3	0	0	0	18	0	44	0	0	0	48	0	3	0	0	0	51	0	114	0	0	0	0	0	12	0	0	0
TL83-64	0	0	0	0	0	2	0	1	0	1	0	11	0	2	0	0	0	1	0	0	0	4	0	0	0	240	0	1	0	26	0	1	0	0	0	0	7	65	0	7	0	3	0	0	1	37	0	0	1
TL83-54	1	0	0	0	0	4	0	0	0	1	0	0	0	0	0	0	0	0	0	0	0	0	0	0	33	16	0	0	1	1	0	0	0	0	0	0	6	5	0	0	0	0	0	0	2	9	0	0	6
TL83-44	0	0	0	0	0	1	0	2	8	5	0	0	7	3	0	11	0	5	0	5	2	0	0	3	37	104	0	34	2	0	0	2007	0	2	0	0	5	21	0	56	0	0	0	0	4	2	0	0	15
TL83-24	0	0	0	0	0	0	0	0	0	0	0	0	3	0	0	0	0	0	0	0	0	0	0	0	0	0	0	0	0	0	0	0	1	0	0	0	0	0	0	0	0	0	0	0	0	0	0	0	0
TL83-14	0	0	0	0	0	0	0	0	0	0	0	0	0	0	0	0	0	0	0	0	0	0	0	0	0	0	0	0	0	0	0	0	0	0	0	0	0	0	0	0	0	0	0	0	0	0	0	0	0
TL84-55	0	0	0	0	0	0	0	0	0	0	0	2	0	0	0	1	0	0	0	0	0	1	0	0	0	0	0	0	0	0	0	58	0	0	0	1	0	21	0	0	0	0	0	2	0	38	0	0	0
TL84-45	0	0	0	0	0	0	0	0	0	0	0	0	0	1	0	0	0	0	0	1	0	0	0	0	0	0	0	0	0	0	0	2	0	0	0	0	2	21	0	18	0	2	5	2	0	12	0	0	1
TL84-35	0	0	0	0	0	0	0	0	0	0	0	0	11	7	0	1	0	1	0	2	1	4	0	0	0	1	0	0	0	0	0	0	0	0	0	0	11	16	0	9	0	3	0	0	0	18	0	0	6
TL84-25	0	0	0	0	0	0	0	0	0	0	0	0	0	0	0	0	0	0	0	0	0	0	0	0	0	0	0	0	0	0	0	0	0	0	0	0	0	29	0	0	0	0	0	0	0	9	0	0	0
TL84-15	0	0	0	0	0	0	0	0	0	2	0	1	2	5	0	0	0	0	0	0	7	2	0	0	1	8	0	3	2	0	0	8	0	6	0	0	85	243	0	1	0	0	0	0	92	435	4	0	43
TL84-05	0	0	0	0	0	0	0	0	0	0	0	0	0	0	0	0	0	0	0	0	0	2	0	1	1	0	0	0	3	0	0	0	0	0	0	0	4	63	0	0	0	1	0	0	1	91	9	0	2
TL83-95	0	0	0	3	0	2	0	17	0	0	0	0	0	0	0	0	0	0	0	1	0	1	0	0	0	70	0	81	0	0	0	22	0	0	0	0	0	275	0	282	0	0	0	0	0	86	0	0	0
TL83-85	0	0	0	1	0	0	0	14	0	1	0	0	0	0	0	0	0	0	0	3	0	3	0	0	0	84	0	51	0	0	0	14	0	0	0	0	0	193	0	83	0	0	0	0	0	37	0	0	0
TL83-75	0	0	0	1	0	6	0	2	0	4	0	0	0	0	0	0	0	0	0	0	0	1	0	0	0	20	0	4	0	3	0	10	0	0	0	0	0	42	0	2	0	0	0	0	0	9	0	0	0
TL83-65	0	0	0	0	0	0	0	0	0	0	0	0	0	0	0	0	1	0	0	2	0	1	0	1	0	1	0	1	0	0	0	0	0	0	0	0	1	3	0	3	0	0	0	0	0	1	0	0	1
TL83-55	4	0	0	0	1	0	0	5	2	1	0	0	2	0	0	0	0	0	0	0	0	0	0	2	6	0	0	9	2	0	0	0	0	0	0	0	4	0	0	0	0	0	0	0	0	0	0	0	1
TL83-45	0	0	0	0	0	0	0	1	0	2	0	1	1	1	0	1	0	0	0	0	0	0	0	0	15	61	0	2	0	0	0	1	0	0	0	0	6	11	0	0	0	0	0	0	2	26	0	0	2
TL83-35	0	0	0	0	0	1	0	0	0	0	0	0	2	0	0	0	0	0	0	0	0	0	0	0	4	3	0	0	0	2	0	0	0	0	0	0	9	4	0	0	0	0	0	0	2	1	0	0	2
TL83-25	0	0	0	0	0	0	0	0	0	0	0	0	0	0	0	0	0	0	0	0	0	0	0	0	0	0	0	0	0	0	0	0	0	0	0	0	0	0	0	0	0	0	0	0	0	0	0	0	0
TL83-15	0	0	0	0	0	0	0	0	0	0	0	0	0	0	0	0	0	0	0	0	0	0	0	0	0	1	0	0	0	0	0	0	0	0	0	0	0	1	0	0	0	0	0	0	0	2	0	0	0
TL84-56	0	0	0	0	0	0	0	0	0	1	0	0	5	2	0	0	0	1	0	4	0	0	0	0	0	0	0	0	0	0	0	1	0	0	0	0	8	16	0	5	0	0	0	0	12	9	0	0	4
TL84-46	0	0	0	0	0	0	0	0	0	0	0	9	5	11	0	6	0	0	0	4	0	0	0	0	0	0	0	0	0	0	0	7	0	0	0	2	9	13	0	73	0	3	0	1	3	16	0	0	2
TL84-36	0	0	0	0	0	0	0	0	1	0	0	0	32	96	0	0	0	1	0	0	0	0	0	0	0	0	0	0	0	0	0	0	1	0	0	0	36	34	0	0	0	1	0	0	6	55	0	0	2
TL84-26	0	0	0	0	0	0	0	0	0	0	0	0	0	2	0	0	1	0	0	0	0	0	0	0	6	2	0	0	65	0	0	0	0	0	0	0	15	74	0	0	0	2	0	0	3	44	0	0	2
TL84-16	1	0	0	0	0	0	0	3	0	1	0	0	1	46	0	0	0	0	0	1	0	0	0	0	0	0	0	0	0	0	0	0	0	0	0	0	3	57	0	0	0	1	0	0	4	125	0	0	3
TL84-06	0	0	0	0	0	0	0	0	0	4	0	0	0	2	0	0	0	0	0	0	0	0	0	0	0	6	0	0	0	0	0	0	0	0	0	0	2	27	0	0	0	1	0	0	0	28	0	0	1
TL83-96	0	0	0	0	0	2	0	6	3	4	0	1	8	2	0	0	1	0	0	2	0	1	0	0	4	58	0	56	0	2	0	0	0	0	1	0	19	172	0	74	0	0	0	0	8	17	0	0	10
TL83-86	0	0	0	22	0	2	0	52	0	0	0	4	0	9	0	0	0	0	0	3	0	1	0	0	0	196	0	211	0	25	0	93	0	0	0	0	0	210	0	130	0	1	0	0	0	85	0	0	0
TL83-76	0	0	0	2	0	0	0	1	0	0	0	0	0	0	0	0	0	0	0	0	0	0	0	0	0	3	0	9	0	5	0	14	0	0	0	0	0	5	0	1	0	0	0	0	0	0	0	0	0
TL83-66	0	0	0	0	0	0	0	0	0	1	0	0	0	0	0	0	0	0	0	0	0	0	0	0	0	11	0	0	0	15	0	0	0	0	0	0	0	0	0	0	0	0	0	0	0	0	0	0	0
TL83-56	0	0	0	0	0	0	0	4	0	2	0	0	0	2	0	0	0	0	0	1	0	0	0	1	5	0	0	11	0	0	0	8	0	0	0	0	0	0	0	2	0	0	0	0	1	3	0	0	1
TL83-46	4	0	0	0	25	1	0	0	2	1	0	0	3	1	0	0	0	0	0	0	0	0	0	0	58	4	0	0	140	3	0	0	1	2	0	0	9	1	0	0	0	0	0	0	0	11	0	0	4
TL83-36	1	0	0	14	0	2	0	35	1	0	0	2	0	4	0	27	0	1	0	6	0	0	0	0	55	16	0	113	0	1	0	34	8	0	0	1	9	11	0	51	0	0	0	0	9	14	0	0	13
TL84-57	0	0	0	0	0	0	0	0	0	8	1	7	0	12	0	2	0	1	0	0	0	3	1	0	1	1	0	0	0	0	0	15	0	0	0	0	5	155	10	20	0	0	0	0	3	28	4	0	3
TL84-47	0	0	0	0	0	0	0	0	1	1	2	2	0	1	1	0	1	0	0	1	0	0	1	0	3	1	0	0	0	0	0	3	0	0	0	0	6	10	9	134	0	1	0	0	15	28	10	0	4
TL84-37	0	0	0	0	0	0	0	0	0	1	0	0	3	0	0	0	0	1	0	0	0	1	0	0	4	1	0	0	1	0	0	0	0	0	0	0	7	43	0	5	0	0	0	0	15	34	0	0	6
TL84-27	0	0	0	0	0	0	0	0	1	1	0	0	0	2	0	0	0	0	0	0	2	2	0	0	7	1	0	0	107	0	0	0	0	0	0	0	61	61	0	27	5	8	0	0	8	29	0	0	14
TL84-17	0	0	0	0	0	0	0	0	1	0	0	0	2	2	0	6	0	0	0	0	0	0	0	0	0	0	0	0	0	0	0	0	0	0	0	0	2	23	0	0	0	1	0	0	0	11	0	0	2
TL84-07	0	0	0	0	0	0	0	0	0	5	0	0	17	14	1	0	0	0	0	0	0	1	1	0	0	2	0	0	4	0	0	0	0	2	0	0	1	35	0	0	0	0	0	0	3	39	0	0	20
TL83-97	5	3	1	0	7	6	5	0	29	58	36	0	99	143	82	0	7	2	1	0	2	3	1	0	17	11	3	0	28	8	4	0	2	3	0	0	224	107	52	0	0	0	0	0	66	174	75	0	117
TL83-77	0	0	0	0	0	3	0	1	0	0	0	0	0	0	0	0	0	0	0	0	0	0	0	0	1	1	0	1	0	0	0	0	0	1	0	0	3	9	0	4	1	0	0	0	5	0	0	0	0
TL83-67	0	0	0	0	0	0	0	0	0	0	0	0	0	2	0	0	0	0	0	0	0	0	0	0	0	0	0	0	0	0	0	0	0	0	0	0	0	0	0	0	0	0	0	0	0	0	0	0	0
TL83-57	0	0	0	0	0	32	0	0	0	0	0	0	0	0	0	0	0	0	0	0	0	0	0	0	0	25	0	0	0	2	0	0	0	0	0	0	0	0	0	0	0	0	0	0	0	0	0	0	0
TL83-47	0	0	0	0	0	3	0	0	0	0	0	0	0	0	0	0	0	0	0	0	0	0	0	0	0	9	0	0	0	0	0	0	0	0	0	0	0	0	0	0	0	0	0	0	0	0	0	0	0
TL83-37	0	0	0	0	0	0	0	0	0	0	0	0	0	0	0	0	0	0	0	0	0	0	0	0	0	0	0	0	0	2	0	0	0	0	0	0	0	0	0	0	0	0	0	0	0	0	0	0	0
TL83-27	0	0	0	0	0	2	0	0	0	0	0	0	0	0	0	0	0	0	0	0	0	0	0	0	0	1	0	0	0	1	0	0	0	0	0	0	0	0	0	0	0	0	0	0	0	0	0	0	0
TL83-17	24	0	0	0	1	0	0	0	0	0	0	0	4	3	0	0	0	0	0	0	0	1	0	0	11	30	0	0	0	0	0	0	34	29	0	0	0	0	0	0	0	0	0	0	0	7	0	0	0
TL83-07	0	0	0	0	0	0	0	0	0	0	0	0	2	0	0	0	0	0	0	0	0	0	0	0	0	0	0	0	0	0	0	0	0	0	0	0	0	0	0	0	0	0	0	0	0	0	0	0	0
TL82-97	0	0	0	0	1	2	0	0	0	0	0	0	0	0	0	0	0	0	0	0	0	0	0	0	2	2	0	0	0	1	0	0	0	0	0	0	0	0	0	0	0	0	0	0	0	0	0	0	0
TL84-68	0	0	0	0	0	0	0	2	0	0	0	2	2	0	0	0	2	0	0	3	1	0	0	0	0	2	0	2	0	0	0	0	2	2	0	0	12	12	0	86	0	0	0	0	2	5	0	0	7
TL84-58	0	0	0	0	0	0	0	0	8	26	0	3	18	0	0	0	2	0	0	1	4	2	1	0	9	2	0	0	0	0	0	0	0	1	1	7	43	139	7	40	1	0	0	0	10	16	5	0	92
TL84-48	0	0	0	0	0	0	0	0	2	12	3	2	5	2	2	0	2	3	1	5	1	2	0	0	3	1	1	0	0	0	1	0	2	4	0	0	10	84	29	33	2	2	0	0	4	38	17	0	24
TL84-38	0	0	0	0	0	0	0	0	0	3	0	0	10	2	1	0	10	1	0	2	10	13	5	0	23	27	8	0	12	0	25	0	0	0	0	0	394	391	266	35	11	26	18	0	150	396	67	0	72
TL84-28	0	0	0	0	0	0	0	0	1	0	0	0	0	2	0	0	0	0	0	0	0	2	1	0	0	1	0	0	0	0	2	1	0	0	0	0	12	38	13	3	5	3	1	7	13	21	8	0	11
TL84-18	0	0	0	0	0	0	0	0	0	3	1	0	1	19	5	0	0	1	0	1	0	0	0	0	1	1	0	0	0	0	0	0	0	0	0	0	5	29	10	0	0	0	1	0	1	37	14	0	2
TL84-08	0	0	0	0	0	0	0	0	1	0	0	0	3	5	1	0	0	0	0	0	0	0	0	0	0	0	0	0	0	0	0	0	0	1	0	0	7	17	9	0	0	0	0	0	0	26	1	0	0
TL83-88	97	32	16	2	52	38	52	5	249	436	192	0	990	879	409	2	3	1	0	0	0	0	0	0	269	202	596	0	1363	296	155	10	87	40	17	1	140	41	8	0	0	0	0	0	191	303	86	0	67
TL83-78	0	0	0	0	3	0	0	0	1	3	0	0	0	0	0	0	0	0	0	0	0	0	0	0	13	15	0	0	7	5	0	0	0	23	0	0	0	0	0	0	0	0	0	0	0	0	0	0	0
TL83-68	0	0	0	0	0	0	0	0	0	0	0	0	0	0	0	0	0	0	0	0	0	0	0	0	0	0	0	0	4	0	0	0	0	0	0	0	0	0	0	0	0	0	0	0	0	0	0	0	0
TL83-58	0	55	0	0	0	1	0	0	0	0	0	0	0	0	0	0	0	0	0	0	0	0	0	0	0	1	0	0	0	2	0	0	0	0	0	0	0	0	0	0	0	0	0	0	0	0	0	0	0
TL83-48	0	8	0	0	0	3	0	0	0	0	0	0	0	0	0	0	0	0	0	0	0	0	0	0	0	0	0	0	0	0	0	0	0	0	0	0	0	0	0	0	0	0	0	0	0	0	0	0	0
TL83-38	0	7	0	0	0	0	0	0	0	0	0	0	0	0	0	0	0	0	0	0	0	0	0	0	0	1	0	0	0	8	0	0	0	0	0	0	0	0	0	0	0	0	0	0	0	0	0	0	0
TL83-28	0	0	0	0	0	0	0	0	0	0	0	0	0	0	0	0	0	0	0	0	0	0	0	0	0	0	0	0	0	7	0	0	0	0	0	0	0	0	0	0	0	0	0	0	0	0	0	0	0
TL83-18	11	0	0	0	1	0	0	0	0	0	0	0	0	0	0	0	0	2	0	0	1	0	0	0	10	0	0	0	0	0	0	0	3	0	0	0	0	0	0	0	0	0	0	0	0	0	0	0	0
TL83-08	0	0	0	0	0	0	0	0	0	0	0	0	9	0	0	0	0	0	0	0	0	0	0	0	0	0	0	0	0	0	0	0	0	0	0	0	0	0	0	0	0	0	0	0	0	0	0	0	0
TL82-98	12	0	0	0	3	3	0	0	0	0	0	0	4	4	0	0	0	0	0	0	0	0	0	0	1	0	0	0	2	1	0	0	1	0	0	0	0	0	0	0	0	0	0	0	0	0	0	0	0
TL84-69	0	0	0	0	0	0	0	0	0	0	0	0	3	0	0	0	0	0	0	0	0	0	0	0	0	1	0	0	0	0	0	0	6	10	0	0	8	5	0	0	0	0	0	0	14	2	0	0	12
TL84-59	0	0	0	0	0	0	0	0	0	9	4	0	5	5	0	0	0	1	0	1	0	4	0	2	0	2	0	0	0	3	0	0	0	12	0	0	9	67	1	1	0	0	0	0	13	37	0	0	7
TL84-49	0	0	0	0	0	0	0	0	16	40	36	6	25	25	2	0	6	1	1	5	15	25	6	3	10	60	0	5	0	1	1	0	0	0	0	0	38	77	16	23	1	0	0	0	13	69	42	0	59
TL84-39	0	0	0	0	0	0	0	0	9	17	13	1	20	29	6	4	3	1	0	0	2	4	2	0	30	11	1	0	11	35	5	0	1	5	0	0	15	132	37	12	2	3	1	0	12	122	44	0	39
TL84-29	0	0	0	0	0	0	0	0	17	36	12	1	11	28	21	0	0	5	2	1	0	3	0	0	12	24	1	0	0	11	15	0	12	0	2	0	27	87	99	1	0	3	0	0	26	156	105	0	9
TL84-19	1	2	0	0	0	0	0	0	7	15	4	0	11	9	2	0	0	1	0	0	1	1	0	0	3	8	0	0	0	0	0	0	0	1	0	0	5	37	6	0	0	1	0	0	1	54	3	0	10
TL84-09	0	0	0	0	0	0	0	0	0	0	0	0	0	1	0	0	0	0	0	0	0	0	0	0	2	5	1	0	0	2	1	0	0	0	0	0	14	31	21	0	0	1	0	0	10	39	26	0	2
TL83-99	0	0	0	0	0	5	0	0	3	2	3	4	156	17	7	0	1	1	0	0	0	0	0	0	13	12	1	0	5	2	5	0	0	0	0	0	6	27	13	2	15	2	0	7	1	32	14	0	1
TL83-89	0	0	0	0	0	0	0	0	0	0	0	0	0	0	0	0	0	0	0	0	0	0	0	0	0	0	0	0	0	0	0	0	0	5	0	0	0	0	0	0	0	0	0	0	0	0	0	0	0
TL83-79	0	0	0	0	2	1	0	0	16	13	0	0	0	0	0	0	0	0	0	0	0	0	0	0	14	10	0	0	3	4	0	0	0	0	0	0	0	0	0	0	0	0	0	0	0	0	0	0	0
TL83-69	0	0	0	0	2	0	0	0	28	0	0	0	6	0	0	0	0	0	0	0	0	0	0	0	3	0	0	0	0	0	0	0	0	0	0	0	0	0	0	0	0	0	0	0	0	0	0	0	0
TL83-59	0	0	0	0	0	0	0	0	0	0	0	0	0	0	0	0	0	0	0	0	0	0	0	0	0	26	0	0	0	0	0	0	1	0	0	0	0	0	0	0	0	0	0	0	0	0	0	0	0
TL83-39	17	0	0	0	0	0	0	0	0	0	0	0	0	13	0	0	0	0	0	0	0	0	0	0	6	0	0	0	0	4	0	0	0	0	0	0	100	14	0	0	0	0	0	0	0	5	0	0	2
TL83-29	32	0	0	0	4	0	0	0	0	0	0	0	0	0	0	0	0	0	0	0	0	0	0	0	0	0	0	0	1	0	0	0	0	0	0	0	0	0	0	0	0	0	0	0	0	0	0	0	0
TL82-89	0	0	0	0	0	1	0	0	0	0	0	0	7	0	0	0	0	0	0	0	0	0	0	0	2	0	0	0	0	0	0	0	1	3	0	0	0	0	0	0	0	0	0	0	0	0	0	0	0
TL84-70	0	0	0	0	0	0	0	0	35	60	3	0	93	55	0	0	3	1	0	0	9	6	3	0	9	20	1	0	2	2	0	0	176	85	2	0	27	86	14	0	0	0	0	0	101	112	18	0	43
TL84-60	0	0	0	0	0	0	0	5	6	9	0	1	3	13	1	0	1	0	0	0	1	4	0	0	1	6	3	0	0	8	0	0	0	2	1	0	24	87	29	15	1	1	0	0	24	249	9	0	5
TL84-50	0	0	0	0	0	0	0	0	3	18	6	4	3	13	1	0	0	1	1	0	0	3	1	1	0	4	11	0	0	0	4	18	0	1	0	0	5	60	9	0	3	6	1	1	6	70	6	0	19
TL84-40	0	0	0	0	0	0	0	0	1	2	7	1	8	9	3	0	0	1	0	0	0	3	1	0	2	2	4	0	0	1	2	0	1	2	0	0	4	46	19	8	0	0	1	0	4	48	5	0	9
TL84-30	0	0	0	0	0	0	0	0	1	1	0	0	2	0	2	0	1	0	0	0	0	0	0	0	123	10	5	0	265	100	0	0	0	0	0	0	10	53	25	0	0	0	0	0	14	45	6	0	1
TL84-20	0	0	0	0	0	0	0	0	0	7	0	0	0	0	0	1	0	0	0	1	0	0	0	0	0	6	0	1	0	91	43	2	0	3	0	0	0	24	0	44	0	0	0	0	0	30	0	0	0
TL84-10	0	0	17	0	2	2	43	0	3	36	41	39	27	73	72	2	1	0	2	2	0	1	0	1	9	56	163	16	18	260	1879	50	4	8	8	14	27	34	53	0	0	0	0	0	49	94	76	0	13
TL83-100	0	0	0	0	32	0	0	0	6	0	0	0	17	4	0	0	0	0	0	1	0	0	0	0	22	0	0	0	11	0	0	0	70	18	0	0	0	0	0	15	0	0	0	0	31	2	0	0	0
TL83-70	3	0	0	0	2	1	0	0	11	8	0	0	43	6	0	0	0	0	0	0	0	0	0	0	41	4	0	0	5	3	0	0	0	0	0	0	13	0	0	0	0	0	0	0	0	1	0	0	4
TL83-60	1	0	0	0	1	0	0	0	2	1	0	0	0	0	0	0	0	0	0	0	0	0	0	0	23	14	0	0	0	1	0	0	0	0	0	0	17	18	0	0	0	0	0	0	5	2	0	0	5
TL83-50	0	0	0	0	0	0	0	0	0	0	0	0	0	0	0	0	0	0	0	0	0	0	0	0	1	0	0	0	0	0	0	0	0	0	0	0	5	5	0	0	0	0	0	0	10	33	0	0	1
TL83-40	0	0	0	0	0	3	0	0	0	0	0	0	0	0	0	0	0	0	0	0	0	0	0	0	135	46	0	0	0	1	0	0	0	0	0	0	19	13	0	0	0	0	0	0	14	8	0	0	6
TL83-20	0	0	0	0	0	2	0	0	0	0	0	0	0	0	0	0	0	0	0	0	0	0	0	0	0	0	0	0	0	0	0	0	0	0	0	0	0	0	0	0	0	0	0	0	0	0	0	0	0
TL83-10	0	0	0	0	0	1	0	0	0	0	0	0	0	0	0	0	0	0	0	0	0	0	0	0	0	0	0	0	0	0	0	0	0	0	0	0	0	0	0	0	0	0	0	0	0	0	0	0	0
TL82-90	10	0	0	0	22	0	0	0	0	0	0	0	0	0	0	0	0	0	0	0	0	0	0	0	2	0	0	0	0	0	0	0	0	0	0	0	0	0	0	0	0	0	0	0	0	0	0	0	0
TL94-61	0	0	0	0	0	0	0	0	2	9	17	11	7	3	1	0	0	1	0	0	0	0	1	0	3	2	0	0	0	0	3	0	2	2	0	0	5	31	21	1	1	2	0	1	9	12	26	0	14
TL94-51	0	0	0	0	0	0	0	0	2	8	1	3	5	8	1	0	0	2	0	0	8	9	2	1	0	4	0	0	0	3	0	0	0	5	0	0	10	15	3	1	2	2	0	0	8	36	3	0	4
TL94-41	0	0	0	0	0	0	0	0	2	25	12	1	6	30	3	0	0	1	2	0	3	4	0	1	0	38	1	1	0	1	0	10	3	19	1	0	4	32	27	0	0	0	0	0	7	151	3	0	8
TL94-31	0	0	0	0	0	0	0	0	5	16	71	0	21	23	2	0	2	4	0	0	1	2	0	0	0	4	6	0	0	0	0	0	44	14	4	0	84	131	17	0	1	1	1	0	9	21	3	0	4
TL94-21	0	0	0	0	0	0	0	0	8	5	2	1	34	18	2	0	1	2	0	0	10	2	4	0	21	29	26	0	0	24	1	0	11	13	0	0	26	125	341	0	0	0	0	0	16	45	6	0	11
TL94-11	2	0	0	2	0	1	0	0	10	14	1	1	24	14	1	0	0	2	0	0	0	3	0	2	3	8	0	0	1	14	0	0	1	3	0	0	16	11	0	37	0	0	0	1	13	62	0	0	16
TL94-01	0	0	0	0	1	1	0	1	5	11	2	1	12	23	3	8	0	0	0	0	0	5	0	0	7	6	2	4	0	4	6	102	1	1	0	0	0	6	6	0	0	0	0	0	66	22	12	0	1
TL93-71	20	0	1	0	1	2	1	0	1	0	0	0	2	0	0	0	0	0	0	0	0	1	0	0	0	0	0	0	0	0	1	0	0	0	0	0	0	1	0	0	0	0	0	0	0	8	0	0	0
TL93-61	0	0	0	0	0	0	0	0	0	0	0	0	0	0	0	0	0	0	0	0	0	0	0	0	0	10	0	0	0	0	0	0	0	0	0	0	0	64	0	2	2	0	0	0	0	9	0	0	0
TL93-41	0	0	0	0	0	0	0	0	0	0	0	0	0	0	0	0	0	0	0	1	0	0	0	0	0	20	0	0	0	0	0	0	0	0	0	0	0	94	0	0	0	0	0	0	0	63	0	0	0
TL93-31	0	0	0	0	0	0	0	0	0	0	0	0	0	0	0	0	0	0	0	0	0	0	0	0	1	1	0	0	0	0	0	0	0	0	0	0	15	5	0	0	0	0	0	0	16	12	0	0	0
TL93-21	6	0	0	0	0	0	0	0	0	0	0	0	0	0	0	0	0	0	0	0	0	0	0	0	0	2	0	0	0	1	0	0	0	0	0	0	0	0	0	0	0	0	0	0	0	0	0	0	0
TL93-11	17	0	0	0	0	0	0	0	0	5	0	0	0	0	0	0	0	0	0	0	1	2	0	0	14	0	0	0	20	1	0	0	0	0	0	0	53	10	0	0	0	0	0	0	0	12	0	0	1
TL93-01	12	0	0	0	0	0	0	0	0	0	0	0	0	0	0	0	0	0	0	0	0	0	0	0	12	1	0	0	0	0	0	0	0	0	0	0	0	0	0	0	0	0	0	0	0	1	0	0	0
TL92-91	0	0	0	0	0	2	0	0	0	0	0	0	0	0	0	0	0	0	0	0	0	0	0	0	0	1	0	0	0	1	0	0	0	0	0	0	0	0	0	0	0	0	0	0	0	0	0	0	0
TL92-81	0	0	0	27	0	1	0	1	0	0	0	0	0	0	0	4	0	0	0	0	0	0	0	0	0	0	0	0	0	0	0	4	0	0	0	0	0	0	0	0	0	0	0	0	0	0	0	0	0
TL94-62	0	0	0	0	0	0	0	0	0	0	0	0	0	0	0	0	0	0	0	0	0	0	0	0	0	0	0	0	0	0	0	0	0	0	0	0	0	1	0	0	0	0	0	0	0	0	0	0	0
TL94-52	0	0	0	0	0	1	0	0	12	153	157	4	17	402	10	0	1	6	6	1	1	12	25	0	0	45	88	0	0	107	210	0	1	0	139	0	3	134	51	0	0	1	1	0	8	159	25	0	5
TL94-42	0	0	0	0	0	0	0	0	2	3	0	3	11	2	0	0	0	0	0	3	1	1	0	1	6	2	0	2	0	50	0	4	25	4	0	0	11	12	0	1	0	0	0	0	13	7	0	0	4
TL94-32	0	0	0	0	0	0	0	0	1	3	1	3	15	8	2	0	2	0	1	1	5	1	1	1	5	0	0	0	0	0	0	0	6	0	0	0	12	16	56	2	0	0	0	0	4	4	0	0	10
TL94-22	0	0	0	0	0	1	0	0	1	4	0	2	28	6	0	5	1	2	1	0	3	0	0	2	7	2	2	0	7	9	8	0	2	7	0	0	76	43	17	11	9	3	2	0	23	51	109	0	12
TL94-12	2	0	0	3	12	57	1	2	65	340	113	8	289	186	38	10	16	18	7	5	11	18	14	3	139	172	249	8	351	1404	1984	170	280	502	492	42	45	110	70	4	2	6	12	0	49	310	98	0	95
TL94-02	7	0	0	0	5	28	12	0	17	115	53	1	94	141	135	1	7	11	4	0	2	4	4	0	165	566	523	10	191	906	745	3	79	177	178	0	5	28	6	0	0	0	0	0	2	35	35	0	15
TL93-82	12	0	0	0	4	0	0	0	0	0	0	0	0	0	0	0	0	0	0	0	0	0	0	0	3	0	0	0	1	0	0	0	0	0	0	0	0	0	0	0	0	0	0	0	0	0	0	0	0
TL93-62	0	0	0	1	0	0	0	0	0	0	0	0	0	2	0	0	0	0	0	0	0	0	0	0	0	1	0	0	0	0	0	0	0	0	0	0	0	27	0	0	0	0	0	0	0	16	0	0	0
TL93-52	0	0	0	0	0	0	0	0	0	0	0	0	0	0	0	0	0	0	0	0	0	0	0	1	108	10	0	0	2	0	0	0	0	0	0	0	116	143	0	2	1	0	0	0	32	29	0	0	0
TL93-42	0	0	0	0	0	0	0	0	0	0	0	1	0	0	0	0	0	0	0	0	6	1	0	0	35	13	0	0	0	1	0	0	0	0	0	0	214	937	0	0	0	0	0	0	9	59	0	0	2
TL93-32	0	0	0	0	0	0	0	0	0	0	0	0	0	0	0	0	0	1	0	0	0	0	0	0	17	7	0	0	0	0	0	0	0	0	0	0	45	48	0	0	0	0	0	0	11	7	0	0	1
TL93-22	8	0	0	0	1	0	0	0	0	0	0	0	0	0	0	0	0	0	0	0	0	0	0	0	6	0	0	0	0	0	0	0	0	0	0	0	1	8	0	0	0	0	0	0	0	14	0	0	0
TL93-12	5	0	0	0	0	1	0	0	0	0	0	0	0	0	0	0	0	0	0	0	0	0	0	0	1	1	0	0	1	0	0	0	0	0	0	0	0	0	0	0	0	0	0	0	0	0	0	0	0
TL93-02	12	0	0	0	0	0	0	0	0	3	0	0	0	0	0	0	1	0	0	0	0	0	0	0	1	3	0	0	1	2	0	0	0	0	0	0	0	0	0	0	0	0	0	0	0	0	0	0	0
TL92-92	0	0	0	0	0	1	0	0	0	0	0	0	0	0	0	0	0	0	0	0	0	0	0	0	0	2	0	0	0	0	0	0	0	0	0	0	0	0	0	0	0	0	0	0	0	0	0	0	0
TL92-82	0	0	0	5	0	0	0	1	0	0	0	0	0	0	0	5	0	0	0	1	0	0	0	0	9	5	0	8	1	0	0	4	0	0	0	0	5	9	0	14	0	0	0	0	18	6	0	0	0
TL94-53	0	0	0	0	0	0	0	0	14	56	40	5	14	25	0	0	4	10	0	0	3	21	2	0	18	36	7	11	220	93	19	8	228	71	0	14	25	220	6	0	0	2	2	0	24	178	8	0	0
TL94-43	0	0	0	0	0	0	0	0	4	8	0	1	11	3	0	0	0	1	0	2	3	1	0	0	0	5	0	0	0	0	0	0	22	21	0	0	37	57	0	87	0	0	0	0	6	6	0	0	7
TL94-33	0	0	0	0	1	0	0	0	19	0	1	0	7	0	0	0	0	1	0	0	4	0	0	0	2	2	0	0	0	0	0	0	3	0	0	0	25	20	1	0	0	0	0	0	12	19	0	0	6
TL94-23	0	0	0	0	0	0	0	0	0	0	0	0	0	1	0	0	2	0	0	0	0	0	0	0	2	2	0	0	0	0	0	0	0	0	0	0	1	32	0	0	0	0	0	0	7	25	0	0	2
TL94-13	0	0	0	0	22	8	0	0	0	16	0	0	154	168	0	7	1	0	0	0	0	1	0	0	42	246	0	0	52	63	0	0	106	67	0	0	8	3	0	0	0	0	0	0	4	42	0	0	0
TL94-03	0	0	0	0	0	0	0	0	0	0	0	0	9	57	0	0	0	1	0	0	1	0	0	0	0	0	0	0	0	0	0	0	34	29	0	0	0	0	0	0	0	0	0	0	0	0	0	0	0
TL93-93	0	0	0	0	0	0	0	0	0	0	0	0	0	0	0	0	0	0	0	0	0	0	0	0	0	0	0	0	0	0	0	0	0	0	0	0	0	3	0	0	0	0	0	0	0	2	0	0	0
TL93-83	11	0	0	0	0	1	0	0	1	0	0	0	0	0	0	0	0	0	0	0	0	0	0	0	3	2	0	0	0	0	0	0	0	0	0	0	0	0	0	0	0	0	0	0	0	3	0	0	0
TL93-73	0	0	0	17	0	0	0	5	0	0	0	0	0	0	0	0	0	0	0	0	0	0	0	0	0	2	0	1	0	0	0	0	0	2	0	0	10	34	0	0	0	0	0	0	22	44	0	0	1
TL93-63	1	0	0	0	0	0	0	0	0	0	0	0	0	0	0	0	0	0	0	0	0	0	0	0	19	49	0	0	0	0	0	0	2	0	0	0	18	57	0	0	0	0	0	0	15	86	0	0	1
TL93-53	0	0	0	11	0	0	0	0	0	0	0	0	0	0	0	0	1	0	0	0	0	2	0	0	15	45	0	0	0	1	0	0	0	5	0	0	0	42	0	0	0	0	1	0	5	18	0	0	0
TL93-43	0	0	0	0	0	0	0	0	0	0	0	0	0	0	0	0	0	0	0	0	0	0	0	0	57	4	0	1	0	2	0	0	0	0	0	0	31	60	0	1	0	0	0	0	8	5	0	0	0
TL93-33	0	0	0	0	0	1	0	0	0	0	0	0	0	0	0	0	0	0	0	0	0	1	0	0	0	5	0	0	0	6	0	0	0	0	0	0	0	16	0	0	0	3	0	0	0	28	0	0	0
TL93-23	0	0	0	0	0	0	0	0	0	0	0	0	0	0	0	0	0	0	0	0	0	0	0	0	0	0	0	0	0	1	0	0	0	0	0	0	0	0	0	0	0	0	0	0	0	0	0	0	0
TL93-13	0	0	0	0	0	0	0	0	0	0	0	0	0	0	0	0	0	0	0	0	0	0	0	0	0	0	0	0	0	2	0	0	0	0	0	0	0	0	0	0	0	0	0	0	0	0	0	0	0
TL93-03	0	0	0	0	0	0	0	0	0	0	0	0	0	0	0	0	0	0	0	0	0	0	0	0	7	4	0	1	0	0	0	0	0	0	0	0	50	32	0	0	0	0	0	0	13	8	0	0	1
TL92-93	1	0	0	0	1	0	0	0	0	1	0	0	2	3	0	0	0	0	0	0	0	0	0	0	31	47	0	0	2	0	0	0	0	5	0	0	36	53	0	0	0	3	0	0	35	49	0	0	5
TL94-84	0	0	0	0	0	0	0	0	0	0	0	1	0	0	0	0	0	0	0	0	0	0	0	0	0	0	0	0	0	0	0	0	0	0	0	0	0	0	0	2	0	0	0	0	0	0	0	0	0
TL94-54	0	0	0	0	0	0	0	0	6	18	13	2	11	8	2	0	3	2	3	1	0	0	5	1	3	11	0	0	18	12	5	0	7	1	0	1	12	174	9	28	0	0	0	0	4	16	12	0	8
TL94-44	0	0	0	0	0	0	0	0	5	10	1	1	7	5	1	0	0	1	1	2	0	0	2	1	1	7	0	1	0	21	0	0	1	4	0	0	19	79	4	1	1	2	0	0	6	27	132	0	4
TL94-34	0	0	0	0	0	0	0	0	1	2	0	1	4	0	10	1	0	0	0	1	0	0	0	0	1	2	0	0	0	0	1	0	0	0	0	0	9	38	4	9	0	0	0	0	2	53	2	0	5
TL94-24	0	2	0	0	0	0	0	0	4	0	0	0	2	2	0	0	0	2	0	0	0	0	0	0	11	72	0	0	0	0	0	0	8	0	0	0	0	21	0	0	0	0	0	0	0	14	0	0	4
TL94-14	0	0	0	0	0	0	0	0	0	0	0	0	0	9	0	0	0	0	0	0	0	0	0	0	0	6	0	0	0	0	0	0	0	0	0	0	0	0	0	0	0	0	0	0	0	0	0	0	0
TL93-94	0	0	0	0	0	2	0	0	0	0	0	0	12	2	0	0	0	0	0	0	0	0	0	0	0	0	0	0	0	0	0	0	0	0	0	0	2	3	0	0	0	0	0	0	0	5	0	0	0
TL93-74	0	0	0	0	0	0	0	0	0	0	0	0	0	0	0	0	0	0	0	0	0	2	0	0	2	0	0	0	0	2	0	0	1	0	0	0	7	32	0	0	0	0	0	0	17	52	0	0	0
TL93-64	0	0	0	0	0	0	0	0	0	0	0	0	0	0	0	0	0	0	0	0	0	0	0	0	2	1	0	0	0	1	0	0	0	1	0	0	5	5	0	0	0	0	0	0	10	9	0	0	0
TL93-54	0	0	0	0	0	1	0	0	0	0	0	0	0	0	0	0	0	0	0	0	0	1	0	0	0	1	0	0	0	1	0	0	0	0	0	0	0	36	0	0	0	1	0	0	0	24	0	0	0
TL93-44	0	0	0	0	0	0	0	0	0	0	0	1	0	0	0	0	0	0	0	0	0	0	0	0	2	8	0	0	0	3	0	0	0	0	0	0	2	72	0	0	0	0	0	0	0	19	0	0	0
TL93-34	0	0	0	81	0	0	0	0	0	0	0	0	0	0	0	0	0	0	0	0	0	0	0	0	45	2	0	0	0	1	0	0	0	0	0	0	1	92	0	0	0	1	0	0	0	23	0	0	0
TL93-24	0	0	0	4	0	0	0	0	0	0	0	0	0	0	0	0	0	0	0	1	0	0	0	0	1	3	0	0	0	1	0	0	0	0	0	0	33	13	0	1	0	2	0	0	1	21	0	0	2
TL93-14	1	0	0	0	1	0	0	0	0	0	0	0	0	0	0	0	0	0	0	0	0	1	0	0	14	6	0	1	0	3	0	0	0	0	0	0	70	50	0	0	1	1	0	0	21	45	0	0	13
TL93-04	0	0	0	0	0	0	0	0	0	0	0	0	2	1	0	0	0	0	0	0	0	0	0	0	10	14	0	1	0	0	0	0	0	0	0	0	78	87	0	0	2	3	0	0	11	87	0	0	8
TL94-55	4	3	3	0	16	11	0	1	54	181	30	26	210	137	61	16	22	19	19	4	12	22	11	4	19	27	3	2	33	47	43	3	289	76	6	54	384	198	547	110	0	3	0	0	36	186	116	0	61
TL94-45	0	0	0	0	0	0	0	1	8	19	3	1	34	47	3	2	6	6	2	5	4	21	0	0	8	5	0	0	81	4	0	0	2	0	0	0	109	153	11	13	0	0	0	0	3	21	3	0	18
TL94-35	0	0	0	0	0	2	0	1	2	0	0	4	0	8	0	2	0	1	0	3	0	0	0	1	6	0	0	2	0	0	0	1	0	0	0	0	0	0	0	2	0	0	0	0	0	48	0	0	4
TL94-25	0	0	0	0	0	0	0	0	0	3	0	0	0	0	0	0	0	0	0	0	0	0	0	0	23	0	0	0	0	0	0	0	0	0	0	0	0	0	0	0	0	0	0	0	0	0	0	0	0
TL94-15	0	0	0	0	0	0	0	0	0	11	0	0	0	0	0	0	0	0	0	0	0	0	0	0	0	0	0	0	0	0	0	0	0	0	0	0	0	0	0	0	0	0	0	0	0	0	0	0	0
TL93-85	0	0	0	20	0	0	0	0	0	0	0	0	0	0	0	0	0	0	0	0	0	0	0	0	0	0	0	0	0	0	0	0	0	0	0	0	0	0	0	0	0	0	0	0	0	0	0	0	0
TL93-75	9	0	0	0	6	0	0	0	1	0	0	0	0	0	0	0	0	0	0	0	0	0	0	0	21	0	0	470	77	0	0	540	17	0	0	1074	0	0	0	0	0	0	0	0	0	0	0	0	0
TL93-65	3	0	0	4	0	1	0	2	0	1	0	0	0	0	0	0	0	0	0	0	0	0	0	0	4	2	0	1	5	24	0	1	0	114	0	2	0	0	0	0	0	0	0	0	0	0	0	0	0
TL93-55	0	0	0	8	0	0	0	2	3	0	0	3	1	6	0	3	0	0	0	0	0	1	0	0	10	1	0	4	0	14	0	1	0	1	0	0	3	6	0	1	0	0	0	0	10	7	0	0	1
TL93-35	0	0	0	5	0	0	0	2	0	0	0	0	0	0	0	0	0	0	0	0	0	0	0	0	15	10	0	11	6	1	0	9	0	0	0	0	16	30	0	102	1	0	0	0	3	20	0	0	5
TL93-25	0	0	0	0	0	0	0	3	0	0	0	0	0	0	0	0	0	0	0	1	0	1	0	0	41	50	0	59	0	0	0	0	0	1	0	0	131	111	0	241	7	8	0	0	36	184	0	0	11
TL93-15	0	0	0	2	0	0	0	0	0	0	0	0	0	0	0	1	0	0	0	0	0	0	0	0	0	2	0	1	0	0	0	0	0	0	0	0	17	35	0	0	1	2	0	0	5	54	0	0	2
TL94-66	0	0	0	0	0	0	0	0	0	0	0	0	0	0	0	0	0	0	0	0	0	0	0	0	0	0	4	0	1	0	4	0	0	0	11	0	0	0	1	0	0	0	0	0	0	0	0	0	0
TL94-56	1	0	0	0	1	5	0	3	14	19	0	6	30	11	0	2	2	6	0	4	1	3	0	1	4	5	0	3	4	6	0	1	111	15	0	1	19	50	0	0	0	0	0	0	4	103	0	0	12
TL94-46	53	42	31	3	23	64	37	0	214	1143	1073	13	908	850	495	50	56	38	27	5	24	56	29	9	65	255	1379	4	236	1073	3707	0	538	1009	1304	9	392	614	412	2	1	2	2	0	232	436	105	0	110
TL94-36	0	0	0	0	0	3	0	1	0	6	0	0	0	7	0	4	1	1	0	3	0	0	0	0	0	2	0	3	0	23	0	2	0	13	0	0	0	4	0	48	0	0	0	1	0	5	0	0	0
TL94-26	0	0	0	0	4	6	0	0	0	1	0	0	0	7	0	0	0	1	0	0	0	1	0	0	8	10	0	0	0	5	0	0	0	5	0	0	0	0	0	0	0	0	0	0	0	1	0	0	0
TL94-16	0	0	0	0	0	17	0	0	254	220	0	0	2	3	0	0	0	0	0	0	0	0	0	0	0	2	0	0	0	5	0	0	0	0	0	0	2	6	0	0	0	0	0	0	0	6	0	0	2
TL93-86	0	0	0	5	0	0	0	1	0	0	0	0	8	2	0	0	0	0	0	1	0	1	0	0	0	3	0	0	0	0	0	0	0	0	0	0	0	5	0	0	0	0	0	0	0	0	0	0	1
TL93-76	1	0	0	0	0	0	0	0	14	5	0	0	7	0	0	0	1	0	0	0	1	2	0	0	4	1	0	0	3	4	0	0	134	13	0	0	21	1	0	0	0	0	0	0	0	8	0	0	1
TL93-66	1	0	0	2	0	0	0	2	0	3	0	17	0	7	0	3	0	0	0	0	0	0	0	0	0	1	0	5	0	3	0	10	0	5	0	102	0	5	0	4	0	0	0	0	0	16	0	0	0
TL93-56	0	0	0	3	0	1	0	0	1	3	0	0	1	2	0	1	0	0	0	0	1	0	0	0	1	4	0	1	0	1	0	0	0	2	0	0	5	24	0	3	0	0	0	0	2	32	0	0	0
TL93-46	0	0	0	0	1	0	0	0	0	4	0	0	0	11	0	0	0	1	0	0	0	0	0	0	9	4	0	0	6	1	0	0	0	4	0	0	4	22	0	202	0	0	0	0	6	37	0	0	5
TL93-36	0	0	0	1	0	0	0	2	0	0	0	0	0	0	0	0	0	4	0	1	2	10	0	2	24	150	0	18	10	9	0	1	43	466	0	0	91	83	0	293	5	10	0	0	45	147	0	0	24
TL93-26	0	0	0	0	0	0	0	0	0	0	0	0	0	0	0	0	0	0	0	0	0	0	0	0	0	110	0	0	0	0	0	0	0	4	0	0	1	58	0	0	1	3	0	0	0	13	0	0	0
TL94-67	0	0	0	0	2	1	0	0	0	37	25	0	2	10	1	0	0	3	0	0	0	3	0	0	1	38	3	0	5	7	1	0	0	2	1	0	5	48	12	0	0	0	0	0	3	32	7	0	0
TL94-57	1	0	2	0	240	38	47	0	77	82	47	0	780	793	265	0	14	17	0	0	8	6	4	0	97	209	141	0	1985	396	1016	0	3080	305	218	0	24	49	43	0	0	0	0	0	72	108	39	0	14
TL94-47	4	0	0	0	25	95	0	0	16	11	1	1	347	74	10	0	1	5	2	0	5	9	0	1	6	13	3	1	3	16	2	0	730	10	0	0	6	38	4	4	0	2	0	0	4	41	7	0	6
TL94-37	0	0	0	0	0	47	0	1	0	4	0	0	0	7	0	0	0	3	0	3	0	0	0	0	0	10	0	2	0	7	0	0	0	0	0	0	0	10	0	2	0	0	0	0	0	9	0	0	0
TL94-27	1	1	0	0	54	13	0	0	1	11	0	0	0	10	0	0	0	0	0	0	0	0	0	0	0	2	0	0	15	3	0	0	0	12	0	0	0	0	0	0	0	0	0	0	0	0	0	0	0
TL94-17	1	0	0	0	1	1	0	0	0	2	0	0	39	2	0	0	0	0	0	0	0	0	0	0	3	0	0	0	30	2	0	0	0	2	0	0	0	0	0	0	0	0	0	0	0	2	0	0	0
TL94-07	0	0	0	6	0	1	0	0	1	0	0	2	1	0	0	0	0	0	0	0	0	0	0	0	0	5	0	3	0	0	0	0	0	0	0	0	0	0	0	0	0	0	0	0	0	0	0	0	0
TL93-97	0	0	0	0	0	0	0	0	0	1	2	0	20	5	1	0	0	0	0	0	4	1	0	0	82	5	0	0	0	2	0	0	23	3	0	0	4	0	33	2	0	0	0	0	0	0	21	0	0
TL93-87	0	0	0	0	0	0	0	0	2	2	0	0	0	3	0	0	1	0	0	0	0	0	0	0	0	0	0	0	0	2	0	0	52	10	0	0	0	0	0	0	0	0	0	0	0	0	0	0	0
TL93-77	0	0	0	0	1	0	0	0	7	3	0	0	0	0	0	0	0	0	0	0	0	0	0	0	2	1	0	0	0	2	0	0	0	3	0	0	0	0	0	0	0	0	0	0	0	2	0	0	0
TL93-67	1	0	0	0	0	0	0	0	6	3	0	0	2	12	0	0	0	0	0	0	1	1	0	0	5	26	0	0	0	2	0	0	0	5	2	0	50	39	0	0	0	1	0	0	1	27	0	0	0
TL93-57	0	0	0	70	20	26	0	180	19	93	0	21	58	48	0	0	2	0	0	1	0	0	0	0	309	1810	0	879	392	4463	0	168	2870	5401	0	34556	0	9	0	0	0	1	0	0	0	6	0	0	0
TL93-47	0	0	0	32	0	1	0	1	0	0	0	1	0	3	0	12	0	0	0	1	0	0	0	0	7	21	0	17	0	8	0	17	0	14	0	0	3	14	0	341	0	1	0	0	4	62	0	0	4
TL93-37	0	0	0	97	0	1	0	181	0	0	0	0	0	0	0	85	0	1	0	0	0	0	0	1	16	60	0	193	1	44	0	137	13	118	0	312	3	11	0	3	0	0	0	0	5	141	0	0	7
TL94-58	0	0	0	0	54	22	0	0	28	18	0	0	1015	171	0	0	6	7	0	2	0	0	0	0	26	57	0	0	122	71	0	0	520	18	0	0	15	3	0	0	0	0	0	0	15	9	0	0	0
TL94-48	0	0	0	0	33	0	0	0	1	2	0	0	654	53	0	0	0	0	0	0	0	0	0	0	0	0	0	0	0	0	0	0	28	2	0	0	0	0	0	0	0	0	0	0	0	0	0	0	0
TL94-38	0	0	0	0	0	5	0	0	0	3	0	0	0	11	2	0	0	0	0	0	0	0	0	0	0	1	0	0	0	30	0	0	0	3	8	0	2	0	0	0	0	0	0	0	0	1	0	0	1
TL94-28	7	1	0	0	30	3	0	0	1	16	0	0	6	8	0	2	0	0	0	0	0	0	0	1	161	20	0	0	5	17	0	0	4	23	0	4300	0	0	0	0	0	0	0	0	0	5	0	0	0
TL94-18	4	0	0	5	0	2	0	2	2	2	0	1	1	4	0	0	1	0	0	0	0	0	0	0	12	3	0	20	4	2	0	50	1	70	0	0	14	5	0	0	0	0	0	0	6	6	0	0	6
TL94-08	1	0	0	3	0	2	0	2	0	1	0	0	0	5	0	0	0	0	0	1	0	1	0	0	7	27	0	1	3	9	0	1	0	8	0	0	14	11	0	19	0	0	0	0	16	49	0	0	5
TL93-98	13	0	1	0	1	0	0	0	0	0	8	0	0	0	30	0	0	0	0	0	0	0	0	0	8	0	2	0	1	0	2	0	0	2	1	0	0	0	4	0	0	0	0	0	0	0	28	0	0
TL93-88	0	0	1	0	0	0	0	0	0	0	8	0	0	13	36	0	0	0	0	0	0	0	0	0	0	0	70	0	0	1	7	0	15	3	0	0	0	0	0	0	0	0	0	0	0	0	0	0	0
TL93-78	1	0	0	0	1	0	0	0	0	2	0	0	0	0	0	3	0	1	0	0	0	0	0	0	0	2	0	2	0	0	0	4	51	2	0	0	0	24	0	0	0	0	0	0	0	12	0	0	0
TL93-68	0	0	0	1	0	0	0	0	0	6	0	7	0	12	0	0	0	0	0	1	0	3	0	2	0	5	0	6	0	10	0	20	0	15	0	0	0	30	0	12	0	1	0	0	0	22	0	0	0
TL93-58	0	0	0	0	0	0	0	0	1	0	0	1	0	0	0	0	0	0	0	1	0	0	0	0	10	0	0	32	0	0	0	76	87	8	0	8406	0	0	0	0	0	0	0	0	0	0	0	0	0
TL94-69	0	2	1	0	0	12	3	0	0	7	0	0	0	104	357	0	0	3	1	0	0	2	0	0	0	20	17	0	0	14	150	0	0	15	0	0	0	12	22	0	0	0	0	0	0	1	0	0	0
TL94-59	0	1	0	0	0	1	2	0	0	7	51	0	0	1011	1360	0	0	1	1	0	0	0	0	0	0	60	0	0	0	105	0	0	0	12	9	0	0	14	0	0	0	0	0	0	0	1	0	0	0
TL94-49	0	0	17	0	0	6	1	0	0	10	16	0	0	131	205	0	0	1	0	0	0	0	0	0	0	4	43	0	0	52	18	0	0	42	9	0	0	1	0	0	0	0	0	0	0	8	0	0	0
TL94-39	0	0	0	1	0	2	0	0	0	5	0	0	0	2	0	0	0	0	0	0	0	0	0	0	0	1	0	2	0	3	0	4	0	4	0	5	0	1	0	0	0	0	0	0	0	1	0	0	0
TL94-19	0	0	0	2	1	2	0	0	3	25	0	5	2	10	0	1	0	0	0	1	0	2	0	0	4	11	0	20	0	0	0	40	2	18	0	9	8	11	0	0	0	0	0	0	6	27	0	0	0
TL94-09	22	0	0	9	2	0	0	2	0	3	0	4	2	11	0	0	0	0	0	2	1	0	0	0	52	1	0	2	3	15	0	41	62	61	0	1	12	6	0	16	0	0	0	0	2	14	0	0	0
TL93-99	2	0	0	0	0	0	0	0	0	0	0	0	94	0	0	0	0	0	0	0	0	0	0	0	3	2	0	0	13	0	0	0	13	13	0	0	4	0	0	0	0	0	0	0	0	0	0	0	0
TL93-89	4	0	0	5	0	3	0	3	12	13	0	13	1	11	0	41	1	49	0	2	0	0	0	1	7	6	0	6	5	17	0	10	1	53	0	0	2	23	0	0	0	1	0	0	0	28	0	0	0
TL93-79	0	2	0	1	0	1	0	0	0	7	0	9	0	29	0	5	0	0	0	2	0	0	0	1	0	5	0	5	0	4	0	50	0	19	0	1	0	30	0	0	0	0	0	0	0	26	0	0	0
TL93-39	0	0	0	0	0	0	0	0	0	0	0	0	0	0	0	0	0	0	0	0	0	0	0	0	0	0	0	0	0	0	0	0	0	0	0	905	0	0	0	0	0	0	0	0	0	0	0	0	0
TL94-70	0	0	0	0	0	2	0	0	0	5	0	0	0	8	0	0	0	2	0	0	0	3	0	0	0	9	0	0	0	0	0	0	0	0	0	0	0	25	0	0	0	1	0	0	0	7	0	0	0
TL94-60	0	0	0	0	0	10	3	0	0	12	4	0	0	22	0	0	0	5	2	0	0	1	0	0	0	6	0	0	0	6	0	0	0	10	0	0	0	15	0	0	0	0	0	0	0	17	0	0	0
TL94-50	0	0	0	0	2	23	0	0	3	19	0	0	8	49	0	0	4	6	0	0	0	0	0	0	8	110	0	0	0	4	0	0	10	81	0	0	0	12	0	0	0	0	0	0	35	276	0	0	2
TL94-40	0	0	0	0	0	1	0	0	0	3	0	0	0	0	0	0	0	1	0	0	0	0	0	0	0	1	0	0	0	1	0	0	0	1	0	0	0	0	0	0	0	0	0	0	0	1	0	0	0
TL94-30	0	0	0	1	0	0	0	0	0	10	0	0	9	12	0	6	0	0	0	1	0	0	0	1	0	1	0	2	0	0	0	10	21	5	0	0	19	26	0	15	0	0	0	0	1	15	0	0	0
TL94-20	0	0	0	0	0	1	0	0	0	1	0	4	0	0	0	0	0	0	0	1	0	1	0	0	0	1	0	0	0	2	0	0	0	5	0	300	0	0	0	0	0	0	0	0	0	1	0	0	0
TL94-10	27	0	0	0	3	21	0	0	0	2	0	0	3	0	0	3	0	0	0	0	1	0	0	1	3	3	0	0	0	3	0	0	29	7	0	0	0	0	0	2	0	0	0	0	0	2	0	0	0
TL93-100	3	0	0	0	0	0	0	0	2	3	0	0	42	2	0	0	0	0	0	0	0	0	0	0	131	1	0	0	0	5	0	0	0	89	0	0	7	2	0	0	0	0	0	0	0	28	0	0	0
TL93-90	0	0	0	1	0	2	0	0	0	3	0	3	0	1	0	0	0	0	0	0	0	0	0	0	0	1	0	4	0	1	0	7	0	8	0	0	0	0	0	0	0	0	0	0	0	0	0	0	0
UL04-61	0	0	0	0	0	4	0	0	0	13	0	0	0	311	0	2	0	2	0	0	0	0	0	0	0	7	0	0	0	0	0	0	0	8	0	0	0	1	0	0	0	0	0	0	0	16	0	0	0
UL04-51	0	0	0	0	0	0	0	0	0	2	0	0	0	12	0	0	0	0	0	0	0	0	0	0	0	1	0	25	0	1	0	19	0	5	0	0	0	0	0	0	0	0	0	0	0	10	0	0	0
UL04-31	0	1	0	0	0	0	0	0	0	1	0	0	6	27	0	0	0	0	0	0	0	0	0	0	40	200	0	0	0	44	0	0	24	165	0	0	0	1	0	0	0	0	0	0	0	2	0	0	0
UL04-21	3	5	0	2	8	23	0	0	11	62	0	1	151	94	0	0	1	0	0	1	0	0	0	0	77	45	0	0	12	15	0	7	6	37	0	2	13	17	0	0	0	0	0	0	5	31	0	0	12
UL04-01	2	0	0	4	1	0	0	2	8	0	0	0	16	0	0	21	0	0	0	0	0	0	0	0	2	0	0	12	2	0	0	6	75	0	0	73	0	0	0	0	0	0	0	0	0	0	0	0	0
UL03-91	0	0	0	8	9	0	0	0	3	1	0	0	1	1	0	0	0	0	0	0	0	0	0	0	14	1	0	14	5	29	0	3	312	59	0	2	0	0	0	0	0	0	0	0	0	3	0	0	0
UL03-81	0	0	0	0	0	0	0	0	0	0	0	0	0	0	0	0	0	0	0	0	0	0	0	0	0	0	0	0	0	0	0	0	0	26	0	0	0	0	0	0	0	0	0	0	0	0	0	0	0
UL04-72	0	0	0	2	0	5	0	0	0	4	0	0	0	3	40	1	0	1	1	0	0	1	0	1	0	1	0	8	0	3	0	0	0	2	0	3	0	6	0	0	0	0	0	0	0	6	0	0	0
UL04-62	0	0	0	0	0	3	0	0	0	5	0	0	0	217	0	0	0	1	0	0	0	0	0	0	0	23	0	0	0	1	0	0	0	1	0	0	0	0	0	0	0	0	0	0	0	11	0	0	0
UL04-32	2	0	0	0	0	0	0	0	4	0	0	0	6	0	0	0	0	0	0	0	0	0	0	0	4	0	0	0	0	0	0	0	0	0	0	0	0	0	0	0	0	0	0	0	0	0	0	0	0
UL04-22	0	0	0	0	0	0	0	0	3	0	0	0	21	3	0	0	1	0	0	0	0	0	0	0	21	2	0	0	5	2	0	0	156	2	0	0	6	41	0	0	0	0	0	0	17	105	0	0	6
UL04-12	0	0	0	0	0	3	0	0	0	4	0	0	45	0	0	0	0	0	0	0	0	0	0	0	0	3	0	0	0	3	0	0	1130	47	0	0	0	0	0	0	0	0	0	0	0	0	0	0	0
UL04-02	0	0	0	0	0	4	0	0	0	5	0	0	13	0	0	27	0	0	0	0	0	0	0	0	15	3	0	18	15	21	0	0	40	16	0	7	0	0	0	0	0	0	0	0	0	1	0	0	0
UL03-92	0	0	0	2	0	1	0	2	5	3	0	0	5	0	0	0	0	0	0	0	0	0	0	0	8	2	0	4	12	3	0	0	7	14	0	27	0	0	0	0	0	0	0	0	2	1	0	0	0
UL04-83	0	0	0	0	0	2	0	3	0	4	0	5	0	40	0	1	0	1	0	0	0	0	0	0	0	2	0	2	0	3	0	60	0	56	0	3	0	16	0	3	0	0	0	0	0	10	0	0	0
UL04-73	0	1	24	2	0	6	6	8	0	5	1	2	0	53	39	16	0	0	2	0	0	0	2	1	0	7	0	9	0	0	4	6	0	22	0	4	0	4	0	0	0	0	0	0	0	0	0	0	0
UL04-63	0	0	0	0	0	6	0	0	0	6	0	0	0	5	0	0	0	0	0	0	0	0	0	0	0	4	0	0	0	2	0	0	0	0	0	0	0	1	0	0	0	0	0	0	0	0	0	0	0
UL04-43	7	0	0	0	0	1	0	0	0	2	0	0	56	2	0	0	0	0	0	0	0	0	0	0	1	1	0	15	3	1	0	83	17	13	0	53	0	0	0	0	0	0	0	0	6	1	0	0	0
UL04-33	47	0	0	0	2	4	0	0	0	0	0	0	26	0	0	0	0	0	0	0	0	0	0	0	9	1	0	0	25	3	0	0	0	18	0	0	0	0	0	0	0	0	0	0	0	2	0	0	0
UL04-23	9	0	0	0	0	0	0	1	0	0	0	1	7	0	0	1	0	0	0	0	0	0	0	0	6	0	0	2	20	0	0	0	0	0	0	0	0	0	0	0	0	0	0	0	1	1	0	0	0
UL04-13	0	0	0	1	77	68	0	3	16	35	0	5	148	79	0	123	0	1	0	2	0	0	0	0	19	156	0	14	2	35	0	10	65	397	0	493	3	4	0	3	0	1	0	0	2	35	0	0	5
UL04-03	10	0	0	10	4	65	0	50	0	6	0	1	35	0	0	0	0	0	0	0	0	0	0	0	0	21	0	2	0	14	0	1	2053	53	0	258	0	0	0	0	0	0	0	0	0	0	0	0	0
UL03-93	7	0	0	0	2	1	0	0	0	5	0	0	0	0	0	0	0	0	0	0	0	0	0	0	3	2	0	0	2	11	0	0	0	10	0	1368	0	5	0	0	0	0	0	0	0	0	0	0	1
UL04-84	1	1	0	2	0	1	0	4	0	10	0	8	0	4	0	23	0	1	0	0	0	0	0	0	0	9	0	5	0	6	0	53	0	1	0	8	0	5	0	8	0	0	0	0	0	0	0	0	0
UL04-74	0	0	0	4	0	3	0	0	0	2	0	2	0	6	0	12	0	0	0	0	0	0	0	0	0	0	0	1	0	13	0	2	0	15	0	36	0	0	0	0	0	0	0	0	0	0	0	0	0
UL04-64	0	0	0	0	0	0	0	0	0	0	0	0	40	0	0	0	0	0	0	0	0	0	0	0	0	0	0	0	0	0	0	0	0	0	0	0	0	0	0	0	0	0	0	0	0	0	0	0	0
UL04-54	11	0	0	0	0	2	0	0	0	1	0	8	0	1	0	1	0	0	0	0	0	0	0	0	1	2	0	0	1	1	0	0	58	4	0	5	0	0	0	0	0	0	0	0	0	0	0	0	0
UL04-44	11	0	0	3	2	34	0	2	1	32	0	0	167	35	0	4200	0	0	0	0	0	0	0	0	54	196	0	25	32	10	0	4	2361	3704	0	234	0	0	0	0	0	0	0	0	0	1	0	0	0
UL04-34	5	0	0	0	1	4	0	0	0	1	0	0	35	0	0	0	0	0	0	0	0	0	0	0	0	2	0	0	9	0	0	0	85	21	0	0	0	0	0	0	0	0	0	0	0	0	0	0	0
UL04-85	0	0	0	2	0	0	0	1	0	0	0	3	0	0	0	0	0	0	0	0	0	0	0	0	0	0	0	4	0	0	0	142	0	0	0	0	0	0	0	0	0	0	0	0	0	0	0	0	0
UL04-75	0	0	0	2	0	0	0	0	0	0	0	0	0	0	0	0	0	0	0	0	0	0	0	0	0	0	0	1	0	0	0	0	0	0	0	0	0	0	0	0	0	0	0	0	0	0	0	0	0
UL04-65	20	0	0	0	1	0	0	0	0	0	0	12	1	0	0	0	0	0	0	0	0	0	0	0	2	0	0	0	1	0	0	0	1013	0	0	59	0	0	0	0	0	0	0	0	0	0	0	0	1
UL04-55	6	0	0	0	0	1	0	0	0	1	0	0	375	0	0	0	0	0	0	0	0	0	0	0	0	1	0	0	1	1	0	0	43	3	0	0	0	0	0	0	0	0	0	0	0	0	0	0	0
UL04-25	0	0	0	4	7	8	0	14	8	26	0	2	14	27	0	4460	0	0	0	0	0	0	0	0	42	64	0	102	20	9	0	6	554	434	0	1578	0	0	0	0	0	0	0	0	0	0	0	0	0
UL04-15	0	0	0	4	0	0	0	7	0	0	0	4	2	0	0	308	0	0	0	0	0	0	0	0	8	0	0	4	6	0	0	1	1503	0	0	5	0	0	0	0	0	0	0	0	0	0	0	0	0
UL04-96	0	2	0	0	9	36	0	3	20	14	0	0	13	1	0	505	0	0	0	2	0	0	0	0	1	13	0	2	1	2	0	2	2	1	0	1	12	0	0	0	0	0	0	0	0	34	0	0	1
UL04-76	0	0	0	0	0	2	0	0	0	6	0	0	4	0	0	0	0	0	0	0	0	0	0	0	0	4	0	0	6	1	0	0	2	3	0	0	0	0	0	0	0	0	0	0	0	2	0	0	0
UL04-66	0	0	0	0	0	4	0	0	0	3	0	0	0	2	0	0	0	0	0	0	0	0	0	0	0	1	0	0	0	0	0	0	0	0	0	0	0	0	0	0	0	0	0	0	0	0	0	0	0
UL04-57	0	12	0	0	0	0	0	0	0	0	0	0	0	0	0	0	0	0	0	0	0	0	0	0	0	0	0	0	0	0	0	0	0	0	0	0	0	0	0	0	0	0	0	0	0	0	0	0	0
UL04-27	8	4	0	13	2	12	0	0	50	249	0	15	21	92	0	7	0	0	0	0	0	0	0	0	52	60	0	13	2	25	0	5	427	161	0	220	0	0	0	0	0	0	0	0	2	106	0	0	0
TL83-23	0	0	0	0	0	0	0	0	0	2	0	0	0	0	0	0	0	0	0	0	0	0	0	0	0	0	0	0	0	0	0	0	0	0	0	0	0	0	0	0	0	0	0	0	0	0	0	0	0
TL83-16	0	0	0	0	0	0	0	0	0	0	0	0	6	0	0	0	0	0	0	0	0	0	0	0	0	110	0	0	0	4	0	0	5	3	0	0	0	0	0	0	0	0	0	0	0	0	0	0	0
TL83-06	0	0	0	0	0	0	0	0	0	0	0	0	0	0	0	0	0	0	0	0	0	0	0	0	0	188	0	0	0	28	0	0	0	2	0	0	0	0	0	0	0	0	0	0	0	3	0	0	0
TL93-48	0	0	0	2	0	0	0	0	0	0	0	0	0	0	0	3	0	0	0	0	0	0	0	0	0	0	0	0	0	0	0	0	0	0	0	0	0	0	0	0	0	0	0	0	0	0	0	0	0
TL92-83	0	0	0	0	3	0	0	0	0	0	0	0	0	1	0	0	0	0	0	0	0	0	0	0	10	10	0	0	2	3	0	0	0	0	0	0	5	18	0	0	1	2	0	0	28	17	0	0	8
TL83-87	0	0	0	0	0	0	0	0	3	8	0	0	9	11	0	0	1	0	0	1	1	0	1	0	2	9	0	0	0	0	0	0	0	3	0	0	12	57	0	20	0	0	0	0	26	19	0	0	6
UL04-14	0	0	0	0	0	0	0	0	1	0	0	0	0	0	0	0	0	0	0	0	0	0	0	0	0	0	0	0	2	0	0	0	0	0	0	320	0	0	0	0	0	0	0	0	0	0	0	0	0
UL04-67	0	0	0	0	0	10	0	0	0	12	0	0	0	0	0	0	0	1	0	0	0	0	0	0	0	7	0	0	0	29	0	0	0	3	0	0	0	0	0	0	0	0	0	0	0	2	0	0	0
UL04-77	0	0	0	0	0	6	0	0	0	11	0	0	0	7	0	0	0	0	0	0	0	0	0	0	0	31	0	0	0	2	0	0	0	3	0	0	0	0	0	0	0	0	0	0	0	0	0	0	0
UL04-86	0	0	0	0	0	9	0	2	0	2	0	0	0	1	0	1000	0	0	0	1	0	0	0	0	0	1	0	0	0	3	0	0	0	1	0	0	0	0	0	0	0	0	0	0	0	0	0	0	0
UL04-87	0	0	0	0	0	3	0	3	0	25	0	0	0	6	0	0	0	0	0	0	0	0	0	0	0	32	0	0	0	0	0	0	0	3	0	27	0	0	0	0	0	0	0	0	0	0	0	0	0
TL83-34	0	0	0	0	0	0	0	0	0	0	0	0	0	0	0	0	0	0	0	0	0	0	0	0	0	0	0	0	0	0	0	0	0	0	0	0	0	0	0	0	0	0	0	0	0	0	0	0	0
TL93-45	0	0	0	30	0	0	0	0	0	6	0	0	0	1	0	0	0	0	0	0	0	0	0	0	0	5	0	0	0	2	0	0	0	3	0	0	0	35	0	0	0	0	0	0	0	53	0	0	0
TL83-98	92	32	14	0	72	52	0	1	52	216	182	0	1023	600	285	1	9	3	0	0	2	4	0	0	211	50	10	2	739	181	152	100	42	36	16	0	49.3	49	25	0	0	1	0	0	384	260	129	0	180
TL93-51	0	0	0	0	0	1	0	0	0	0	0	0	0	0	0	0	1	0	0	1	0	5	0	1	31	17	0	0	0	0	0	0	0	1	0	1	36	87	0	0	1	1	0	0	34	62	0	0	10
[truncated: 18 more columns]
