# Supplementary material for: A Land-Use Perspective for Birdstrike Risk Assessment: The Attraction Risk Index
Source: PLoS One. 2015 Jun 26;10(6):e0128363. doi: 10.1371/journal.pone.0128363 (PMC4482575; doi:10.1371/journal.pone.0128363)
Supplement: S1 Table — (XLSX) [file pone.0128363.s002.xlsx]

## Sheet: Foglio2
ID group	AIC m1	AIC m2	AIC m3	AIC m4	AIC m5	wAIC m1	wAIC m2	wAIC m3	wAIC m4	wAIC m5	model selected	Deviance Explained
1	784.199	989.603	925.032	931.447	937.812	1	2.49584e-45	2.62184e-31	1.06087e-32	4.39877e-34	1	4.60578
2	1263.5	1292.93	1181.16	1160.79	1157.64	8.52577e-24	3.45869e-30	6.46956e-06	0.171467	0.828526	5	22.7924
3	1664.94	1575.39	1404.44	1391.12	31614.2	3.46182e-60	9.67981e-41	0.0012775	0.998723	0	4	23.3822
4	1661.12	1609.47	1448.84	1425.39	1399.14	1.29493e-57	2.12788e-46	1.61282e-11	1.99854e-06	0.999998	5	25.303
5	1245.63	1149.49	1080.72	1060.02	1059.05	1.88551e-41	1.42195e-20	1.21759e-05	0.380877	0.619111	5	27.8863
6	1141.09	1056.35	972.441	981.588	970.562	6.68841e-38	1.68971e-19	0.280124	0.00289107	0.716985	5	31.5807
7	1654.66	1826.05	1519.33	1470.14	1445.06	3.07034e-46	1.85893e-83	7.45909e-17	3.59412e-06	0.999996	5	28.3734
8	1585.78	1587.27	1477.75	1415.75	1389.43	2.30058e-43	1.09284e-43	6.63658e-20	1.92443e-06	0.999998	5	21.1368
9	1370.5	1386.72	1231.66	1224.46	1217.92	7.11247e-34	2.13243e-37	0.000997767	0.036638	0.962364	5	24.9187
10	1743.08	1502.55	1219.97	1118.26	24261.2	2.1008e-136	3.57541e-84	8.20801e-23	1	0	4	43.2147
11	416.301	728.735	656.42	672.284	703.8	1	1.43156e-68	7.22417e-53	2.5944e-56	3.719e-63	1	5.43746
12	1207.24	1545.93	840.478	820.569	836.88	1.08587e-84	3.08813e-158	4.74926e-05	0.999666	0.00028699	4	56.0161
13	1743.5	1515.24	1271.87	1225.89	1219.54	1.60707e-114	5.90945e-65	4.16838e-12	0.0402479	0.959752	5	39.621
14	1761.8	1615.97	1323.51	1248.77	1219.7	1.9225e-118	8.95473e-87	2.87107e-23	4.87069e-07	1	5	41.6308
15	1734.36	1561.05	1248.9	1143.48	1140.64	9.5693e-130	4.11966e-92	2.49372e-24	0.194134	0.805866	5	45.1141
