# Supplementary material for: A Land-Use Perspective for Birdstrike Risk Assessment: The Attraction Risk Index
Source: PLoS One. 2015 Jun 26;10(6):e0128363. doi: 10.1371/journal.pone.0128363 (PMC4482575; doi:10.1371/journal.pone.0128363)
Supplement: S2 Table — (XLSX) [file pone.0128363.s003.xlsx]

## Sheet: Foglio1
Period	Year studied (randomly selected)	Time slot	S	P	rho
Wintering	2005	Dawn	87.923	0	0.843
	2011	Dusk	132.23	0.001	0.764
Spring migration	2007	Dawn	45.235	0	0.919
	2013	Dusk	227.845	0.02	0.593
Breeding	2007	Dawn	26	0	0.954
	2013	Dusk	304.95	0.088	0.455
Fall migration	2006	Dawn	38	0	0.932
	2013	Dusk	241.861	0.027	0.568
